# Supplementary material for: Are Dietary and Serum Advanced Glycation End Products (AGEs) Potential Contributors to Inflammation in Women with Polycystic Ovary Syndrome?
Source: J Clin Med. 2025 Aug 16;14(16):5803. doi: 10.3390/jcm14165803 (PMC12387888; doi:10.3390/jcm14165803)
Supplement: Supplementary file 1 [file jcm-14-05803-s001.zip]

Archive with 1 entries (1 files):
- jcm-3787189-supplementary.pdf
